# Supplementary material for: Influence of Non-Thermal Plasma Treatment on Structural Network Attributes of Wheat Flour and Respective Dough
Source: Foods. 2023 May 19;12(10):2056. doi: 10.3390/foods12102056 (PMC10216971; doi:10.3390/foods12102056)
Supplement: Supplementary file 1 [file foods-12-02056-s001.zip]

Archive with 1 entries (1 files):
- foods-2310562-supplementary.xlsx
