# Supplementary material for: Influence of Non-Thermal Plasma Treatment on Structural Network Attributes of Wheat Flour and Respective Dough
Source: Foods. 2023 May 19;12(10):2056. doi: 10.3390/foods12102056 (PMC10216971; doi:10.3390/foods12102056)
Supplement: Supplementary file 1 [file foods-12-02056-s001.zip › foods-2310562-supplementary.xlsx]

## Sheet: WHMcNumber
DO NOT ALTER OR DELETE THIS SHEET.			Chart Names			Excel Version	16		PC

## Sheet: Sheet3
control - 1 min	-1.12766	-0.53	0.067661				-1.12766	6
control - 3 min	-1.12766	-0.53	0.067661				-0.53	6
control - 5 min	-1.12766	-0.53	0.067661				0.067661	6
1 min - 3 min	-0.597661	-1.77636e-15	0.597661				-1.12766	5
1 min - 5 min	-0.597661	-1.77636e-15	0.597661				-0.53	5
3 min - 5 min	-0.597661	0	0.597661				0.067661	5
							-1.12766	4
							-0.53	4
							0.067661	4
							-0.597661	3
							-1.77636e-15	3
							0.597661	3
							-0.597661	2
							-1.77636e-15	2
							0.597661	2
							-0.597661	1
							0	1
							0.597661	1

## Sheet: Moisture content
Moisture content
	control	1 min	3 min	5 min
	13.48	14.54	14.98	14.52
	14.3	14.4	14.3	14.3
	14.08	14.51	14.17	14.63
Count	3	3	3	3
Average	13.9533	14.4833	14.4833	14.4833
Std. Dev.	0.424421	0.0737111	0.43501	0.168028
Variance	0.180133	0.00543333	0.189233	0.0282333
Alpha	0.05
ANOVA
Source	Sum of Squares	Degrees of Freedom	Mean Square	F	p Value
Treatments	0.632025	3	0.210675	2.09089	0.179822
Error	0.806067	8	0.100758
Total	1.43809	11
Fisher Least Significant Difference (LSD) Method
Family Conf. Int.=82.43%, Individual Conf. Int.=95%
Comparisons		Diff. in Means	LSD	LCon	UCon	Sig Diff.?
control - 1 min		-0.53	0.597661	-1.12766	0.067661	No
control - 3 min		-0.53	0.597661	-1.12766	0.067661	No
control - 5 min		-0.53	0.597661	-1.12766	0.067661	No
1 min - 3 min		-1.77636e-15	0.597661	-0.597661	0.597661	No
1 min - 5 min		-1.77636e-15	0.597661	-0.597661	0.597661	No
3 min - 5 min		0	0.597661	-0.597661	0.597661	No
There is no evidence that any pairs of means are different.

## Sheet: Sheet5
control - 1 min	-0.0224152	0.005	0.0324152				-0.0224152	6
control - 3 min	-0.000415199	0.027	0.0544152				0.005	6
control - 5 min	0.0135848	0.041	0.0684152				0.0324152	6
1 min - 3 min	-0.0054152	0.022	0.0494152				-0.000415199	5
1 min - 5 min	0.0085848	0.036	0.0634152				0.027	5
3 min - 5 min	-0.0134152	0.014	0.0414152				0.0544152	5
							0.0135848	4
							0.041	4
							0.0684152	4
							-0.0054152	3
							0.022	3
							0.0494152	3
							0.0085848	2
							0.036	2
							0.0634152	2
							-0.0134152	1
							0.014	1
							0.0414152	1

## Sheet: aw-value
	control	1 min	3 min	5 min
	0.649	0.648	0.61	0.605
	0.651	0.642	0.636	0.613
Count	2	2	2	2
Average	0.65	0.645	0.623	0.609
Std. Dev.	0.00141421	0.00424264	0.0183848	0.00565685
Variance	2e-06	1.8e-05	0.000338	3.2e-05
Alpha	0.05
ANOVA
Source	Sum of Squares	Degrees of Freedom	Mean Square	F	p Value
Treatments	0.0022055	3	0.000735167	7.54017	0.0401499
Error	0.00039	4	9.75e-05
Total	0.0025955	7
Fisher Least Significant Difference (LSD) Method
Family Conf. Int.=84.69%, Individual Conf. Int.=95%
Comparisons		Diff. in Means	LSD	LCon	UCon	Sig Diff.?
control - 1 min		0.005	0.0274152	-0.0224152	0.0324152	No
control - 3 min		0.027	0.0274152	-0.000415199	0.0544152	No
control - 5 min		0.041	0.0274152	0.0135848	0.0684152	Yes
1 min - 3 min		0.022	0.0274152	-0.0054152	0.0494152	No
1 min - 5 min		0.036	0.0274152	0.0085848	0.0634152	Yes
3 min - 5 min		0.014	0.0274152	-0.0134152	0.0414152	No
There is evidence that some pairs of means are different.

## Sheet: Sheet7
control - 1 min	-1.12766	-0.53	0.067661				-1.12766	6
control - 3 min	-1.12766	-0.53	0.067661				-0.53	6
control - 5 min	-1.12766	-0.53	0.067661				0.067661	6
1 min - 3 min	-0.597661	-1.77636e-15	0.597661				-1.12766	5
1 min - 5 min	-0.597661	-1.77636e-15	0.597661				-0.53	5
3 min - 5 min	-0.597661	0	0.597661				0.067661	5
							-1.12766	4
							-0.53	4
							0.067661	4
							-0.597661	3
							-1.77636e-15	3
							0.597661	3
							-0.597661	2
							-1.77636e-15	2
							0.597661	2
							-0.597661	1
							0	1
							0.597661	1

## Sheet: water content-NIR
	control	1 min	3 min	5 min
	13.48	14.54	14.98	14.52
	14.3	14.4	14.3	14.3
	14.08	14.51	14.17	14.63
Count	3	3	3	3
Average	13.9533	14.4833	14.4833	14.4833
Std. Dev.	0.424421	0.0737111	0.43501	0.168028
Variance	0.180133	0.00543333	0.189233	0.0282333
Alpha	0.05
ANOVA
Source	Sum of Squares	Degrees of Freedom	Mean Square	F	p Value
Treatments	0.632025	3	0.210675	2.09089	0.179822
Error	0.806067	8	0.100758
Total	1.43809	11
Fisher Least Significant Difference (LSD) Method
Family Conf. Int.=82.43%, Individual Conf. Int.=95%
Comparisons		Diff. in Means	LSD	LCon	UCon	Sig Diff.?
control - 1 min		-0.53	0.597661	-1.12766	0.067661	No
control - 3 min		-0.53	0.597661	-1.12766	0.067661	No
control - 5 min		-0.53	0.597661	-1.12766	0.067661	No
1 min - 3 min		-1.77636e-15	0.597661	-0.597661	0.597661	No
1 min - 5 min		-1.77636e-15	0.597661	-0.597661	0.597661	No
3 min - 5 min		0	0.597661	-0.597661	0.597661	No
There is no evidence that any pairs of means are different.

## Sheet: Sheet9
control - 1 min	-5.95448	-0.239351	5.47578				-5.95448	6
control - 3 min	-7.27338	-1.55825	4.15688				-0.239351	6
control - 5 min	-13.4755	-7.76039	-2.04526				5.47578	6
1 min - 3 min	-7.03403	-1.3189	4.39623				-7.27338	5
1 min - 5 min	-13.2362	-7.52104	-1.80591				-1.55825	5
3 min - 5 min	-11.9173	-6.20213	-0.487005				4.15688	5
							-13.4755	4
							-7.76039	4
							-2.04526	4
							-7.03403	3
							-1.3189	3
							4.39623	3
							-13.2362	2
							-7.52104	2
							-1.80591	2
							-11.9173	1
							-6.20213	1
							-0.487005	1

## Sheet: GI
	control	1 min	3 min	5 min
	88.686	85.5201	89.509	95.3329
	85.3699	93.0157	86.9987	98.606
	90.2225	84.424	92.7425	96.1849
	93.2854	95.5615	94.5467	98.4816
Count	4	4	4	4
Average	89.391	89.6303	90.9492	97.1513
Std. Dev.	3.29259	5.49666	3.35852	1.64587
Variance	10.8412	30.2133	11.2796	2.7089
Alpha	0.05
ANOVA
Source	Sum of Squares	Degrees of Freedom	Mean Square	F	p Value
Treatments	159.481	3	53.1603	3.86318	0.0381079
Error	165.129	12	13.7608
Total	324.61	15
Fisher Least Significant Difference (LSD) Method
Family Conf. Int.=81.56%, Individual Conf. Int.=95%
Comparisons		Diff. in Means	LSD	LCon	UCon	Sig Diff.?
control - 1 min		-0.239351	5.71513	-5.95448	5.47578	No
control - 3 min		-1.55825	5.71513	-7.27338	4.15688	No
control - 5 min		-7.76039	5.71513	-13.4755	-2.04526	Yes
1 min - 3 min		-1.3189	5.71513	-7.03403	4.39623	No
1 min - 5 min		-7.52104	5.71513	-13.2362	-1.80591	Yes
3 min - 5 min		-6.20213	5.71513	-11.9173	-0.487005	Yes
There is evidence that some pairs of means are different.

## Sheet: Sheet11
control - 1 min	-3.92649	0	3.92649				-3.92649	6
control - 3 min	-3.92649	0	3.92649				0	6
control - 5 min	-3.92649	0	3.92649				3.92649	6
1 min - 3 min	-3.92649	0	3.92649				-3.92649	5
1 min - 5 min	-3.92649	0	3.92649				0	5
3 min - 5 min	-3.92649	0	3.92649				3.92649	5
							-3.92649	4
							0	4
							3.92649	4
							-3.92649	3
							0	3
							3.92649	3
							-3.92649	2
							0	2
							3.92649	2
							-3.92649	1
							0	1
							3.92649	1

[truncated: 35 more sheets: Sedimentation, Sheet13, Water absorption, Sheet15, Farinograph-stability and softe, Sheet17, Sheet19, Kieffer rig - stretch resistanc, Sheet21, Kieffer rig - Extensibility, Sheet23, Kieffer rig - Ratio, Sheet25, FN, Sheet27, Gelatinization temperature, Sheet29, Gelatinization viscosity, Sheet31, Starch damage …]
